# Supplementary material for: Association of urban inequality and income segregation with COVID-19 mortality in Brazil
Source: PLoS One. 2022 Nov 15;17(11):e0277441. doi: 10.1371/journal.pone.0277441 (PMC9665357; doi:10.1371/journal.pone.0277441)
Supplement: S1 Table — Each variable was collected and harmonized by SALURBAL’s team based on data from the corresponding source. *SIVEP-Gripe: Sistema de Informação da Vigilância Epidemiológica da Gripe (original Portuguese acronym). **SIM: Sistema de Informação de Mortalidade (original Portuguese acronym). ***ANS: Agência Nacional de Saúde Suplementar (original Portuguese acronym), at www.ans.gov.br. ****The publicly available data platform of the Brazilian Ministry of Health is www.tabnet.datasus.gov.br. Complete data and official publications regarding the 2010 IBGE (Instituto Brasileiro de Geografia e Estatística, in the original Portuguese acronym) [9]. Census can be found at https://censo2010.ibge.gov.br/. (XLSX) [file pone.0277441.s001.xlsx]

## Sheet: Planilha1
Variable	Type	Availability	Data Source and References
COVID-19 death counts	Outcome	City and week	SIVEP-Gripe* and SIM** 1–3
Income-based inequality (Gini index)	Exposure	City	2010 IBGE Census4
Income-based segregation (dissimilarity index)	Exposure	City	2010 IBGE Census5
% of population aged > 65 years old	Covariate	City	2019 intercensal population projections based on the 2010 IBGE Census6
Gross Domestic Product (GDP)	Covariate	City	2010 IBGE7
% of population aged > 25 w/ at least secondary education	Covariate (component of education score)	City	2010 IBGE Census8
% of population aged > 25 w/ at least university education	Covariate (component of education score)	City	2010 IBGE Census8
Poverty index	Covariate	City	2010 IBGE Census8
Hospital beds per capita	Covariate	City	Brazilian Ministry of Health****
General practitioners per capita	Covariate	City	Brazilian Ministry of Health****
Nurses per capita	Covariate	City	Brazilian Ministry of Health****
Private health insurance	Covariate	City	ANS***
Projected population	Covariate	City	2019 intercensal population projections based on the 2010 IBGE Census9
S1 Table. Overall structure of the data used in this paper. Each variable was collected and harmonized by SALURBAL’s team based on data from the corresponding source.
*SIVEP-Gripe: Sistema de Informação da Vigilância Epidemiológica da Gripe (original Portuguese acronym).
**SIM: Sistema de Informação de Mortalidade (original Portuguese acronym).
***ANS: Agência Nacional de Saúde Suplementar (original Portuguese acronym), at www.ans.gov.br.
****The publicly available data platform of the Brazilian Ministry of Health is www.tabnet.datasus.gov.br.
Complete data and official publications regarding the 2010 IBGE (Instituto Brasileiro de Geografia e Estatística, in the original Portuguese acronym).9 Census can be found at https://censo2010.ibge.gov.br/.
